# Supplementary material for: Screening of Regulated and Emerging Mycotoxins in Bulk Milk Samples by High-Resolution Mass Spectrometry
Source: Foods. 2021 Aug 28;10(9):2025. doi: 10.3390/foods10092025 (PMC8466985; doi:10.3390/foods10092025)
Supplement: Supplementary file 1 [file foods-10-02025-s001.zip]

Archive with 4 entries (2 files):
- foods-1350351-supplementary/
- foods-1350351-supplementary/Table S1.xlsx
- foods-1350351-supplementary/__MACOSX/
- foods-1350351-supplementary/__MACOSX/._Table S1.xlsx
