# Supplementary material for: Screening of Regulated and Emerging Mycotoxins in Bulk Milk Samples by High-Resolution Mass Spectrometry
Source: Foods. 2021 Aug 28;10(9):2025. doi: 10.3390/foods10092025 (PMC8466985; doi:10.3390/foods10092025)
Supplement: Supplementary file 1 [file foods-10-02025-s001.zip › foods-1350351-supplementary/Table S1.xlsx]

## Sheet: legend
ID	Cluster feed
Sample 2	cluster 1
Sample 6	cluster 1
Sample 11	cluster 1
Sample 14	cluster 1
Sample 16	cluster 1
Sample 19	cluster 1
Sample 20	cluster 1
Sample 22	cluster 1
Sample 25	cluster 1
Sample 29	cluster 1
Sample 33	cluster 1
Sample 36	cluster 1
Sample 37	cluster 1
Sample 38	cluster 1
Sample 39	cluster 1
Sample 40	cluster 1
Sample 43	cluster 1
Sample 45	cluster 1
Sample 1	cluster 2
Sample 3	cluster 2
Sample 7	cluster 2
Sample 10	cluster 2
Sample 13	cluster 2
Sample 15	cluster 2
Sample 17	cluster 2
Sample 21	cluster 2
Sample 23	cluster 2
Sample 24	cluster 2
Sample 26	cluster 2
Sample 30	cluster 2
Sample 31	cluster 2
Sample 32	cluster 2
Sample 34	cluster 2
Sample 42	cluster 2
Sample 44	cluster 2
Sample 5	cluster 3
Sample 8	cluster 3
Sample 9	cluster 4
Sample 12	cluster 4
Sample 18	cluster 4
Sample 27	cluster 4
Sample 46	cluster 4
Sample 4	cluster 5
Sample 28	cluster 5
Sample 41	cluster 5

## Sheet: dataset mycotoxins
Metabolite name	Mycotoxin group	Adduct type	Accurate mass (m/z)	Formula	Total annotation score (%)	MS1 isotopic spectrum	MS/MS spectrum	QC_pos_1	QC_pos_2	QC_pos_3	QC_pos_4	QC_pos_5	QC_pos_6	QC_pos_7	QC_pos_8	QC_mean values	QC_standard deviation	Sample1_rep1	Sample1_rep2	Sample1_rep3	Sample2_rep1	Sample2_rep2	Sample2_rep3	Sample3_rep1	Sample3_rep2	Sample3_rep3	Sample4_rep1	Sample4_rep2	Sample4_rep3	Sample5_rep1	Sample5_rep2	Sample5_rep3	Sample6_rep1	Sample6_rep2	Sample6_rep3	Sample7_rep1	Sample7_rep2	Sample7_rep3	Sample8_rep1	Sample8_rep2	Sample8_rep3	Sample9_rep1	Sample9_rep2	Sample9_rep3	Sample10_rep1	Sample10_rep2	Sample10_rep3	Sample11_rep1	Sample11_rep2
Altersetin	Alternaria mycotoxins	[M+H]+	400.241	C24H33NO4	99.9	400.24451:829357 401.24786:249121 402.25122:0		1199528	590932	1045689	590990	496034	454812	625343	862389	733215	271936	195280	468805	433480	4500612	4443740	4591509	34185	39776	33748	470278	418327	340751	846426	946337	835897	1239087	1268604	1197771	639534	231064	322222	107997	439026	225961	2800483	2346336	4772998	1680442	1467634	1458037	1214517	1230450
Alternariol	Alternaria mycotoxins	[M+H]+	259.053	C14H10O5	98.8	259.04272:939463 260.04607:115943 261.04943:26387		5134780	5183472	5251376	5472632	5372340	5279559	5462760	5439762	5.32459e+06	130866	3885666	3960766	3948862	8219650	7863458	7576551	2008440	1222313	1732979	2919895	5837352	5616932	5442000	5557624	5495704	4846058	5014494	4916950	3750405	4475561	4569988	2369234	5462043	5570774	4284798	2711550	3310719	5875960	5803290	4574570	2694005	4469048
Alternariol, methyl-ether	Alternaria mycotoxins	[M+H]+	273.068	C15H12O5	99.8	273.07339:340296 274.07674:28442 275.0801:31868		308615	144464	420268	54681	214816	333605	212037	181341	233728	115869	926849	551891	921603	375893	430496	390687	257985	204262	341473	294058	308378	320784	94752	197464	198060	266202	239931	210501	326959	602276	288876	138953	252488	119392	1731849	2377764	2062204	214584	148827	243869	95844	227915
Tentoxin	Alternaria mycotoxins	[M+H]+	415.227	C22H30N4O4	99.7	415.23065:105096 416.234:16877 417.23736:0		206639	272563	367591	250848	351008	238972	192641	259713	267497	62652.3	6193	61520	3064	146005	148693	149550	867	9822	87323	125764	125057	142289	161405	219040	173177	172309	268516	427158	312333	243681	211138	189756	288486	261127	166197	179892	168094	240322	251897	377632	238694	469858
4Z-Infectopyron	Alternaria mycotoxins	[M+H]+	265.1	C14H16O5	98.4	265.11136:5927016 266.11471:817781 267.11807:353230	50.65097:3262 52.86261:3418 53.11874:4763 53.44598:4310 54.0346:13893 57.07798:3531 58.2642:3322 62.85556:3792 65.03921:4371 80.05005:21472 80.53168:3789 81.04533:174978 81.05019:8375 84.00715:3922 96.43098:3658 106.80712:3855 108.44797:3977 113.02929:35883 113.32139:4289 122.07137:215269 126.03716:18870 144.04759:87928 153.30112:4463 192.26027:4475 228.76279:4732	59140580	59509944	59000088	58976928	59217852	59392184	58092448	57782292	5.8889e+07	619858	3480613	3555318	3665007	75534424	77214464	71434032	2603794	2844896	2827859	67860768	67637320	67030944	62950840	62534596	62583856	55472772	55948000	55866828	62461112	61967100	61798776	72866416	72360120	73091712	54078368	53561880	55900448	54400136	54687096	54630712	50285956	49706700
Brevianamide F	Aspergillus mycotoxins	[M+H]+	284.132	C16H17N3O2	99.5	284.13672:614983 285.14007:109832 286.14343:42923		1912381	1874422	1905045	1969660	1914252	1910233	2015463	1884723	1.92327e+06	46637.8	455202	450298	473769	2787560	2864051	3585094	495866	456239	471456	2276150	2163294	2171024	1592407	1596158	1489657	1243118	1258341	1284318	1043966	1076063	1057438	2229964	2165792	2108751	545737	524196	306993	1356034	1263010	1257420	1642494	1581138
Kojic acid	Aspergillus mycotoxins	[M+H]+	143.027	C6H6O4	98.1	143.03955:865906 144.0429:216346 145.04626:238468	55.05505:1272 55.93512:1250 56.96558:852 59.88305:538 60.9583:1102 60.98724:2681 63.85381:637 66.93906:1009 72.93743:674 78.99772:6799 90.91635:897 90.94838:654 93.63123:605 97.00805:87655 97.34053:605 99.01237:1213 111.73958:653 120.02382:5122 122.11994:655	4576628	3207502	5914437	4445020	4547160	8114658	6629326	4847730	5.28531e+06	1.53387e+06	263601	339214	261916	218194	218301	260728	172528	250995	287901	569837	794434	500098	206648	191554	255245	238888	219637	280405	261395	303783	289564	212540	235854	295214	281950	157134	242379	311476	330595	284756	514778	307432
Averufin	Aspergillus mycotoxins	[M+H]+	369.09	C20H16O7	99.6	369.08566:259910 370.08901:4096591 371.09237:433996		275712	514627	130448	135227	76507	46315	2690.12	237522	177381	164261	42101	48865	38491	37470	23029	57714	169213	564780	787859	681368	93267	53137	338105	379325	63918	534129	528356	491807	261069	562096	213607	225666	111791	330043	79419	266153	176508	212908	128329	716666	636430	320452
Bis(metyhlthio)gliotoxin	Aspergillus mycotoxins	[M+H]+	357.086	C15H20N2O4S2	99.4	357.08871:146444 358.09206:0 359.09542:17807		201663	246188	252612	166628	52040	69461	81076	155474	153143	78840.8	1	1	1	166453	380352	431266	3946	4362	4154	224181	215085	225980	177315	777948	369174	437728	674996	216547	299.472	3637	9263	11553	37321	14369	1	1	1	147506	505647	649469	249168	552006
Asperphenamate	Aspergillus mycotoxins	[M+H]+	507.221	C32H30N2O4	98.9	507.22897:156090 508.23232:45246 509.23568:0		11070	19666	11276	24331	17189	21773	5235	24598	16892.2	7047.28	1	1	1	1	1	1	8177	3251	4110	3712	4532	4122	1	1	1	7521	7246	6971	1	1	1	1	1	1	1	1	1	1	1	1	1	1
Fumonisin A1	Fumonisins mycotoxins	[M+H]+	764.399	C36H61NO16	89.4	764.43353:345007 765.43688:148515 766.44024:37379		459502	260974	430146	414562	301965	504972	483694	510613	420804	92887.9	816319	846678	850831	1702312	1748579	1680760	146561	179982	133073	565122	491672	395117	530995	302520	578703	542610	547801	325632	1063652	1043137	1000884	708270	749285	759952	1487239	1372676	1370393	991262	945076	934720	736978	792191
Fumonisin A2	Fumonisins mycotoxins	[M+H]+	748.404	C36H61NO15	95.3	748.42615:83423 749.4295:0 750.43286:0		11833	4182	6541	41782	7761	24909	15943	23940	17111.4	12601.8	1	1	1	103330	242478	110367	4960	2624	2782	39602	22234	12748	23154	36321	25806	37422	27573	17976	1	1	1	38698	26121	28338	1	1	1	38406	27512	30387	39387	58173
Fumonisin B2	Fumonisins mycotoxins	[M+H]+	706.394	C34H59NO14	99.6	706.38751:1137039 707.39086:446010 708.39422:41457	104.05336:28976 108.26704:1434 118.08673:11841 118.85551:1649 120.08103:6276 126.05506:1901 129.10252:18460 135.36185:1442 146.81625:1433 155.11816:2716 157.097:3472 161.07355:1750 164.97667:1713 171.14935:10614 175.10757:25281 189.06906:10982 194.09041:1632 198.14703:1738 199.10803:7135 199.14417:8861 201.12383:1541 203.12068:3837 208.10777:2878 209.09206:2817 217.13382:5029 227.10257:26203 231.…	6989922	7110542	7094540	7434814	7028376	6844204	6931318	7022256	7.057e+06	175101	7261810	7336410	7287747	24301148	24455460	25319162	7688008	8015775	7925577	7079764	7177668	7026036	6066549	6008359	6142884	9346054	9464625	9735590	15769194	16315763	16051869	9884948	10093039	9906677	21399072	22411236	22152536	13086431	12862295	13207981	11752838	11919849
Zearalenone	Zearalenone metabolites	[M+H]+	319.147	C18H22O5	96.7	319.12885:600193 320.1322:264689 321.13556:0		1129789	1268558	1153795	1067786	1169450	1182727	1066320	1175849	1.15178e+06	65827.1	563502	682254	1126172	1252812	1265724	758453	1151075	1204271	1342394	1499385	1444072	1583001	1578350	1489516	1507924	1357222	1302134	1288927	1307564	1185330	1175669	1154356	1811783	1141452	1342168	752843	1173096	999684	582555	668936	1876726	1873279
alpha-zearalenol	Zearalenone metabolites	[M+H]+	321.162	C18H24O5	98.6	321.17398:165763 322.17733:18378 323.18069:41928		205821	377284	212898	291835	288746	149325	387574	398365	288981	93883.7	9154	12331	17435	684401	565152	460842	19081	10528	9303	506495	353770	371984	801513	510510	721165	1080731	790526	804831	11307	6878	4440	11142	3289	6418	11826	21107	12972	1270934	890872	1302846	754714	684949
Deoxynivalenol	Trichothecenes type-B count	[M+H]+	297.126	C15H20O6	99.5	297.13138:125736 298.13473:35656 299.13809:81520		230895	124369	306026	245298	124968	156600	143890	162069	186764	66189.1	88417	81622	41012	293314	58604	117314	61480	39390	34459	169658	114663	158267	57879	164014	300365	351136	66563	255014	41888	64825	29130	46462	33522	53807	70620	123589	45560	158740	160324	233128	198743	291677
Nivalenol	Trichothecenes type-B count	[M+H]+	313.121	C15H20O7	94.7	313.14304:679172 314.14639:138533 315.14975:79184	55.05495:3008 57.03421:2838 57.07068:9009 65.03922:4830 67.05492:5126 71.08609:3481 77.74069:835 77.98606:784 78.99745:903 79.05484:1141 81.07053:2343 83.08602:1354 84.55048:869 85.1017:1160 86.65749:900 91.05466:96119 95.08584:2530 97.37254:920 99.3798:1453 102.10749:814 121.02846:3057 149.02322:15575 149.03426:1711 155.54291:959 205.43907:953 268.44696:894 313.23447:4124 313.27316:2520	8794281	8635622	7765747	4667509	8640902	8771836	8058088	8674519	8001063	1.39694e+06	5698086	9560546	9456837	4203888	4590461	4604877	5250778	4521056	4635694	8482793	4564218	4913180	4672536	4587424	8349924	5402090	5113775	5248810	8210962	4634372	4827570	4845480	8128972	8521321	8249137	7730273	4027748	8292980	4390964	1204857	3712690	7846091
Siccanol	other Fusarium mycotoxins	[M+H]+	403.277	C25H38O4	83.2	403.23312:1189390 404.23647:261001 405.23983:55187	54.16514:833 55.25395:811 57.07082:9509 61.02922:2789 66.46668:863 68.9979:7320 71.30598:950 75.20066:819 77.67699:971 87.00846:2345 93.50875:1206 95.04996:1252 103.26068:1036 111.00814:7325 113.70262:1163 129.01843:113453 139.00278:26712 150.02884:1133 157.01317:16435 165.49518:1114 185.08102:14085 217.0349:1644 235.05203:2447 259.15414:2110 274.34445:1074	16507160	16844592	15055333	14900545	16588926	16686735	14672170	8878692	1.50168e+07	2.63581e+06	8924161	16482026	9184568	8577502	8950989	8445998	7881931	14494032	7819053	16607670	16496102	16266070	15570119	15716901	8930536	16611394	17782476	18032094	15900267	9706785	9367170	15200844	15460586	16140212	15517604	7111147	8191748	2240117	8058780	6189649	12636049	15311851
Monocerin	other Fusarium mycotoxins	[M+H]+	309.126	C16H20O6	99.8	309.13034:48725 310.13369:39881 311.13705:57522		174344	84125	128556	145633	76117	100998	139926	70624	115040	37598.6	5788	61832	67118	23962	44875	60712	31573	36067	52486	50158	55737	50286	63389	62127	100774	27824	102901	37400	44666	75244	64726	59800	34866	72322	68535	37078	72611	63069	72719	52551	53671	38919
Moniliformin	other Fusarium mycotoxins	[M+H]+	119.975	C4HNaO3	96.7	119.95687:289654 120.96022:87153 121.96358:162712		541616	568561	908078	152565	717940	725588	1910240	2117014	955200	690539	2549252	2658644	1950059	494631	417266	245005	1138380	1589888	2403086	614125	349400	245887	473726	461714	637228	2427062	308945	926538	2633970	1418135	722446	919775	498189	482782	1371605	1827807	1434542	624177	1336068	437989	271662	941859
Equisetin	other Fusarium mycotoxins	[M+H]+	374.225	C22H31NO4	98	374.23865:82387 375.242:0 376.24536:0		343.296	343.296	343.296	343.296	22373	343.296	49952	343.296	9298.1	18145.5	6136	6894	8139	4359	9338	8815	1	1	1	1	1	1	1	1	1	13014	7949	5628	8030	8040	7547	20057	13996	7935	1	1	1	1	1	1	18029	11813
Culmorin	other Fusarium mycotoxins	[M+H]+	239.193	C15H26O2	92.3	239.16451:275712 240.16786:171569 241.17122:108313	50.96865:994 55.05507:2519 64.348:984 65.55339:1222 66.72443:1042 67.05505:3811 75.11912:991 81.23055:1294 151.32704:1300 164.27014:1205 209.465:1271 239.08891:3387	1496548	2158452	1816671	559925	1253550	2392786	1510684	697164	1.48572e+06	645692	1487747	557686	514426	721056	504243	906545	763708	780453	1081169	492954	771045	395245	550291	1359223	1051324	1010817	799045	265134	456525	353270	459123	623280	970234	531652	412469	704565	1264440	946415	279474	571742	680192	569432
15-Hydroxyculmorin	other Fusarium mycotoxins	[M+H]+	255.188	C15H26O3	92.1	255.15935:1725025 256.1627:320034 257.16606:89219	53.00321:938 55.05513:4831 55.05724:746 55.06812:696 55.61714:634 57.07077:13667 59.0499:2831 60.41298:778 67.05505:7431 69.07063:1378 73.5275:787 79.0549:3437 81.07051:3303 83.05014:973 83.08588:1862 85.09487:790 91.0546:2927 93.0705:3643 95.04921:1591 95.08603:3539 105.0704:891 107.08588:5015 109.06575:931 109.10151:5754 111.0807:3570 118.98097:1005 119.08625:1817 121.10148:1730 125.09648:1302 …	17416564	17244928	17990258	17113800	18019294	17168910	17898214	17896504	17593559	393986	1202394	17093982	1463908	16324785	1255615	1296134	1091047	1380451	17142602	16448343	16920328	16723397	15928108	16819514	16443971	16498941	16734108	16296878	16670994	16641863	16851886	17018472	16374708	16453080	16861892	9858215	9726292	16497897	16848372	16077272	16967168	16211730
Butenolide	other Fusarium mycotoxins	[M+H]+	157.042	C7H8O4	96.7	157.02452:33802572 158.02787:2675882 159.03123:448138	53.99823:11661 59.10609:9690 65.01425:29523 68.01393:859525 69.00916:97052 69.55737:11168 69.98955:16384 69.99317:244022 74.93803:12593 80.12948:8832 111.01923:35926 128.09612:10989 157.02481:37004	241341104	244564128	246223312	260054576	238146192	240437280	243399312	247271904	245179726	6.72918e+06	62331308	38107440	53424336	163318128	166479168	199240976	191922880	193018208	189851152	199888848	196812160	201655840	208583136	204447088	205365280	228180272	228292880	230386064	219830592	220751872	222980176	213883680	208953312	215187792	219473728	216918272	218199712	132776640	132084456	131314712	204724208	204846896
Bikaverin	other Fusarium mycotoxins	[M+H]+	383.069	C20H14O8	99.6	383.07288:92826 384.07623:0 385.07959:0		22768	778.282	23389	9934	71436	14152	16473	25920	23106.3	21179.8	40305	39778	29844	1	1	1	54695	45609	23366	1	1	1	1	1	1	1	1	1	40045	30636	87810	26068	32938	41290	1	1	1	1	1	1	9831	11335
Apicidin	other Fusarium mycotoxins	[M+H]+	624.368	C34H49N5O6	99.5	624.375:58653 625.37835:53162 626.38171:0		25430	27533	11569	36140	23750	192.702	15391	13072	19134.7	11259.6	13162	16848	9658	1	1	1	25801	32496	19107	1	1	1	1	1	1	1	1	1	13345	25263	24049	75589	59314	89084	25730	58510	11107	1	1	1	1	1
Antibiotic Y	other Fusarium mycotoxins	[M+H]+	502.2	C26H31NO9	94.6	502.2233:41979 503.22665:0 504.23001:0		6238	19294	20505	16554	4369	14996	8039	4152	11768.4	6798.49	86083	51998	40228	66407	98912	78240	31344	22473	15550	33797	26290	28814	18390	19266	32856	23008	11055	24910	4196	20219	3964	37465	14768	34419	300.744	9361	11124	10614	15874	17145	34442	9113
Kaurenolide	other Fusarium mycotoxins	[M+H]+	301.209	C20H28O2	99	301.21649:171945 302.21984:56334 303.2232:147662		210418	182868	578668	401230	331280	515316	306908	131437	332266	159069	134847	178745	202099	97569	37769	76143	257362	168309	114184	96429	78956	70526	125172	79826	93070	68261	89984	100005	101438	933344	286629	293045	230148	219376	310347	88178	296300	81898	71437	77714	90136	82303
7,18-dihydroxykaurenolide	other Fusarium mycotoxins	[M+H]+	333.199	C20H28O4	99.8	333.19885:86797 334.2022:0 335.20556:0		24877	55772	40500	18110	19986	903.646	65650	22686	31060.6	21395.5	64400	70911	95236	111917	73642	92784	38853	18144	14669	32179	19944	39138	151250	97864	186922	109720	20367	78484	38912	102262	41994	27656	78881	44064	174741	256023	290606	11529	76649	37768	15159	24291
Fusaric acid	other Fusarium mycotoxins	[M+H]+	180.095	C10H13NO2	99.5	180.09937:554717 181.10272:139047 182.10608:0		2142368	2017992	2258682	2062955	2172712	2396752	2267502	2405433	2.21555e+06	142906	244924	453541	523338	2117270	2190074	2043606	1988044	1980160	1782817	2551593	2140428	1870094	1846768	1839562	1762732	1801806	1847403	815991	2114424	2133064	2245905	2089716	2138573	2056217	2682502	4523636	4685230	459065	2146862	2119266	1227096	1159827
Enniatin A	Enniatins-Beauvericin toxins	[M+H]+	682.456	C36H63N3O9	92.3	682.42761:6262529 683.43096:2121867 684.43432:166874		1087728	1126239	1103102	1159313	1117862	1132975	1088907	1075351	1.11143e+06	27922.8	371000	349989	145933	356057	398582	382165	145803	199362	151353	239488	238444	124872	155984	267212	196677	247285	218413	255135	621658	391631	694471	247080	223577	256768	514894	314264	321034	149850	324986	306331	158456	137770
Enniatin B1	Enniatins-Beauvericin toxins	[M+H]+	654.425	C34H59N3O9	93.1	654.39825:77898 655.4016:35553 656.40496:0		287731	277455	342350	352245	308651	314115	308167	354094	318101	28853.4	1	1	1	1	1	1	1	1	1	1	1	1	1	1	1	1	1	1	1	1	1	1	1	1	1	1	1	1	1	1	1	1
Enniatin B2	Enniatins-Beauvericin toxins	[M+H]+	626.394	C32H55N3O9	96.8	626.37567:519793 627.37902:135849 628.38238:0		889049	842174	849522	890886	612005	876396	916797	847384	840527	95877.2	194226	232068	167254	2767700	2845393	2622057	365498	718756	403797	557542	690735	974189	761015	266300	544601	489523	391482	670492	611043	551887	554288	962405	969427	985008	430446	341200	311386	775336	668995	394271	1229311	1227328
Beauvericin	Enniatins-Beauvericin toxins	[M+Na]+	806.398	C45H57N3O9	87.9	806.40778:649513 807.41113:302443 808.41449:89107	57.70108:1379 58.90884:1289 70.0657:7255 101.64243:1712 110.2243:1978 120.08067:7109 133.99574:1619 141.10229:5075 169.09702:6554 199.10805:3060 217.13237:2834 227.10216:22449 227.24475:1733 245.12791:3183 265.1535:3749 316.16736:2428 326.17178:16136 473.23608:2369 491.24991:14309 627.25433:1846 641.32031:1888 806.40668:33037	4458148	4373902	4380038	4361009	4586614	4529266	4382900	4456860	4.44109e+06	82403.6	387726	383881	373242	602978	625389	628918	331162	324073	314963	473973	487757	471595	629191	625961	627860	502994	530942	506262	351400	228026	371024	601003	608770	622760	565173	584566	583338	443798	436769	433877	350551	346120
Asperglaucide	Penicillium mycotoxins	[M+H]+	445.205	C27H28N2O4	99.2	445.21213:71265 446.21548:18637 447.21884:0		308.568	6196	5042	308.568	308.568	308.568	6882	4990	3043.03	2985.07	6297	4031	16071	8357	15127	12294	5807	4939	4071	4225	14485	4515	1	1	1	1	1	1	5975	4093	7857	3965	3890	3798	1	1	1	3641	4018	8109	3533	3745
Pestalotin	Penicillium mycotoxins	[M+H]+	215.121	C11H18O4	99.8	215.12529:1714858 216.12864:182603 217.132:1988008	53.8015:875 55.05499:3968 56.8069:1033 59.991:3539 67.05508:1403 74.05552:1073 74.097:3636 74.55013:926 88.02164:1888 102.77097:1126 148.18193:1087 215.12477:7153	18884720	10461093	19087336	13513556	18553686	8251082	9333108	11932130	1.37521e+07	4.50162e+06	2547750	4338434	1870949	36567668	8452393	13536830	7952376	917300	2368286	13494140	9079088	7262605	18004398	27614710	27818202	33796672	13938477	26473374	1387296	4577733	3539518	886148	896082	3133541	2642642	1172649	5141111	8931327	43195216	17035828	20659524	37610932
Oxaline	Penicillium mycotoxins	[M+H]+	448.191	C24H25N5O4	92.7	448.21793:37226 449.22128:0 450.22464:0		47516	64854	34778	97688	89853	46144	92365	137985	76397.9	34428.3	39129	66795	28469	82873	32365	85257	15800	45747	42486	31362	65894	47264	50780	62954	40461	86868	119045	115254	108821	72422	117264	160146	117488	66887	27632	74476	66326	89941	84106	59975	29456	62051
Flavoglaucin	Penicillium mycotoxins	[M+H]+	305.204	C19H28O3	98.8	305.21353:1320602 306.21688:189776 307.22024:139011		3276066	3418966	368456	428578	338491	397693	338380	314091	1.11009e+06	1.38197e+06	10767500	10925226	11029274	8069559	7920964	7860492	2608170	2753050	1704443	558726	598987	617465	300959	160291	1483825	11854380	11872423	12289260	7864061	7994166	8054514	548528	203371	368569	1064908	10515922	10266246	2760180	1251816	2961138	2539512	3058348
Cyclopenin	Penicillium mycotoxins	[M+H]+	295.1	C17H14N2O3	99.7	295.10172:511058 296.10507:153970 297.10843:0		2174222	1298249	2025251	2005110	2256584	2372686	2112680	2214740	2.05744e+06	329635	394723	1285592	1317906	932428	1635977	1239984	289621	482089	868164	2499880	1466610	1622232	845284	1728306	836787	1717043	571625	668191	1747839	1387890	1643814	1239069	645721	748016	777433	1444095	959809	1786288	1809860	997863	1608831	1603887
Fellutanine A	Penicillium mycotoxins	[M+H]+	373.159	C22H20N4O2	99.8	373.16211:92099 374.16546:12120 375.16882:0		365366	324644	206006	388013	393311	361442	187261	184858	301363	92501.9	251421	210501	161647	75422	9715	38702	8547	165155	422645	121351	469081	225927	130552	200681	220179	363971	192705	326970	298353	302917	166187	551950	578440	572670	222210	121387	135110	261562	443985	297899	534202	443614
Mycophenolic acid	Penicillium mycotoxins	[M+H]+	321.126	C17H20O6	99.8	321.13049:299185 322.13384:35540 323.1372:10446		952517	517287	955487	361773	442529	941372	1037532	1049609	782263	288689	49845	79580	83106	1085048	1443873	1201578	81067	39172	43019	285804	288888	246803	209898	333383	339453	906021	1194728	1076698	42552	59213	64421	99868	71217	87558	114662	46959	49654	480403	521429	414159	1073753	762010
Ilicicolin A	Other metabolites from fungal strains	[M+H]+	391.196	C23H31ClO3	99.9	391.19565:37157 392.199:44905 393.20236:35735		11340	6282	20.6669	10280	23087	9757	18116	21645	12566	7886.84	2926	2774	5978	85507	60995	98277	1	1	1	23711	62065	18414	58400	87590	30548	52642	24154	15816	1	1	1	6199	4799	5499	1	1	1	82085	107607	75645	88012	26350
Ilicicolin B	Other metabolites from fungal strains	[M+H]+	357.235	C23H32O3	99.2	357.2403:118817 358.24365:33440 359.24701:0		397.308	397.308	397.308	397.308	13694	397.308	397.308	9279	3169.61	5267.17	236869	171571	159054	282022	203856	4299	106137	249560	122178	221350	159246	295282	22048	156019	230291	297856	121886	112343	166348	354823	300845	335954	117091	137474	1	1	1	325718	321677	118900	137406	113965
Citreorosein	Other metabolites from fungal strains	[M+H]+	287.048	C15H10O6	99.7	287.04633:194541 288.04968:0 289.05304:101136		1331.13	1331.13	25936	1331.13	1331.13	1331.13	1331.13	1331.13	4406.74	8699.14	1	1	1	1	1	1	1	1	1	1	1	1	1	1	1	1	1	1	1	1	1	52544	53415	52979	1	1	1	1	1	1	1	1
Macrosporin	Other metabolites from fungal strains	[M+H]+	285.068	C16H12O5	99.9	285.06598:247389 286.06933:48359 287.07269:0		136726	168201	58736	160987	221872	246580	272497	106229	171478	72389.2	190446	55231	174916	111619	98334	55893	3930	3513	6869	7828	335.171	335.171	9484	335.171	3352	139722	133963	122314	115832	111752	138714	3887	3972	3929.5	85118	32739	81921	11859	6234	12836	9445	12659
Iso-rhodoptilometrin	Other metabolites from fungal strains	[M+H]+	315.079	C17H14O6	99.6	315.08392:182150 316.08727:23324 317.09063:51001		455782	738891	1183678	604786	167311	797154	692506	1447226	760917	401084	561426	942597	772513	1279067	921089	797081	635106	755382	662988	636997	542760	501597	290773	471049	654096	430656	1214000	685252	471020	956074	463309	445678	432392	1366704	557724	534740	633240	815461	1052463	669105	223780	388494
[truncated: 103 more columns]
